# Supplementary material for: Synthesis of Novel α-Trifluoroanisole Derivatives Containing Phenylpyridine Moieties with Herbicidal Activity
Source: Int J Mol Sci. 2022 Sep 21;23(19):11083. doi: 10.3390/ijms231911083 (PMC9570041; doi:10.3390/ijms231911083)
Supplement: Supplementary file 1 [file ijms-23-11083-s001.zip]

Archive with 1 entries (1 files):
- ijms-1893332-supplementary.pdf
